# Supplementary material for: Association of Melanoma-Risk Variants with Primary Melanoma Tumor Prognostic Characteristics and Melanoma-Specific Survival in the GEM Study
Source: Curr Oncol. 2021 Nov 16;28(6):4756–71. doi: 10.3390/curroncol28060401 (PMC8628692; doi:10.3390/curroncol28060401)
Supplement: Supplementary file 1 [file curroncol-28-00401-s001.zip]

Archive with 1 entries (1 files):
- curroncol-1358237-supplementary.pdf
